# Supplementary material for: Measurement of Oxidative Stress Index (OSI) in Penile Corpora Cavernosa and Peripheral Blood of Peyronie’s Disease Patients: A Report of 49 Cases
Source: Metabolites. 2024 Jan 15;14(1):55. doi: 10.3390/metabo14010055 (PMC10821449; doi:10.3390/metabo14010055)
Supplement: Supplementary file 1 [file metabolites-14-00055-s001.zip]

Archive with 1 entries (1 files):
- metabolites-2793526-supplementary.pdf
